# Supplementary material for: Mitochondrial respiration in peripheral blood mononuclear cells of healthy adult population
Source: PLoS One. 2026 Jan 5;21(1):e0336939. doi: 10.1371/journal.pone.0336939 (PMC12768248; doi:10.1371/journal.pone.0336939)
Supplement: S1 File — (CSV) [file pone.0336939.s010.csv]

gender	age range	weight	height	bmi	basal	maximal	atp_linked	spare	proton_leak	non_mitochondrial
Female	26-30	61.2	165	22.5	10	50.3	9.1	40.3	0.9	4.6
Female	26-30	49.83	154.94	20.7569617	12.9	19.1	10.6	6.2	2.3	4.8
Female	26-30	96.2	168	34.2	21.4	76.8	19.7	55.4	1.7	5.2
Female	56-60	55	162	20	4.5	16.2	2.7	11.7	1.8	2.2
Male	21-25	86.2	165	31.6	8.5	31.1	6.7	22.7	1.8	3.5
Female	21-25	81.54	165.1	29.91414267	10.7	74.8	0.2	64.1	10.5	5.7
Female	21-25	59	168	21	15.4	47.6	2.3	32.3	13.1	2.8
Female	21-25	62.6	175	20.4	17.4	60.6	16.2	43.2	1.2	7
Female	26-30	63.5	157	25.6	8.7	35.7	7.3	27	1.4	1.2
Female	26-30	58.1	152	25	16.2	104.9	13.7	88.7	2.5	4.1
Male	21-25	95.3	183	28.5	9.6	37.5	9.3	27.8	0.4	2.9
Male	21-25	83.9	183	25.1	28.9	86.8	23.5	57.9	5.4	10.5
Male	26-30	90.7	188	25.7	6.6	51.2	5.3	44.6	1.3	3.3
Male	31-35	72.6	180	22.3	5.1	10.5	1.4	5.4	3.7	2.8
Female	31-35	70.3	165	25.8	9.5	54.1	9.1	44.6	0.5	3
Female	26-30	90.7	178	28.7	6.7	24.5	6.4	17.8	0.2	2.2
Female	31-35	47.6	160	18.6	12.8	76.6	9.6	63.8	3.2	1.8
Male	26-30	74.8	178	23.7	14.3	98.3	12.2	84	2.1	3.5
Male	26-30	104.19	182.88	31.15255073	9.3	59.5	8.5	50.1	0.9	3.1
Female	21-25	49.9	152	21.5	8.5	55	6.7	46.5	1.8	3.1
Female	31-35	72.48	162.56	27.42778923	11.8	55.4	6.7	43.6	5.2	4.1
Female	26-30	59	168	21	8.6	10.8	7.5	2.2	1.1	2.9
Female	36-40	73	175	23.6	2.9	17	0.1	14.1	2.8	1.4
Female	31-35	96.2	170	33.2	7.6	42.1	3.4	34.5	4.2	2.8
Male	16-20	NA	180.34	NA	6.5	55.9	3	49.4	3.5	0.8
Female	31-35	67.95	152.4	29.25630851	7.7	29.3	2.1	21.7	5.6	0.4
Female	16-20	72.48906	179.7304	22.4403376	8.47	45.3	7.65	36.83	0.82	2.62
Male	31-35	82	188	23.1	7.1	45	3.3	37.9	3.8	1.8
Female	41-45	59.9	163	22.7	10.6	53.9	6.9	43.3	3.7	1.5
Female	51-55	59	165	21.6	10.5	51.7	8.2	41.3	2.3	1.1
Male	26-30	88.335	167.64	31.43239758	7	34.1	5.5	27.2	1.5	3
Female	21-25	59	165	22	8	50.2	7.1	42.1	0.9	3.7
Female	21-25	61	165	22.5	5.9	29.4	5.7	23.5	0.2	3.8
Female	51-55	68	163	25.7	6.1	28.5	4.1	22.4	2	1.8
Female	21-25	64	168	22.6	9.28	44.75	8.17	35.48	1.1	5.08
Female	26-30	67.95	170.18	23.46239934	5.98	31.12	5.96	25.14	0.02	4.28
Female	51-55	76.7	170	26.5	11.5	40.6	9.7	29.1	1.8	2.5
Female	26-30	64	163	24	4.7	25.4	3.3	20.7	1.4	0.7
Female	26-30	56.7	175	18.5	11.2	43.8	6.4	32.6	4.8	5.2
Male	26-30	68	178	21.5	14.9	33.4	11.9	18.5	2.9	4.8
Female	21-25	56.7	165	20.8	1.9	5.4	1.4	3.5	0.5	0.2
Female	26-30	56.7	160	22.1	9.9	39.7	3.8	29.8	6.1	1.2
Male	21-25	79.4	178	25.1	9.7	61.4	8.5	51.8	1.1	0
Male	31-35	117.9	183	35.3	6	31.3	5.8	25.3	0.2	1.3
Male	26-30	62.1	183	18.6	4.7	27.3	3.6	22.6	1.1	1.2
Female	61-65	70.3	165	25.8	8.5	53.7	6.3	45.3	2.2	0.6
Female	21-25	52.2	157	21	15.09	51.2	-0.11	36.11	15.2	5.19
Female	56-60	NA	NA	NA	4.7	27	1.6	22.2	3.1	3
Female	26-30	53	168	19	5	27.4	4.2	22.4	0.8	1.6
Female	41-45	99.66	NA	NA	12.5	50.5	11.2	38	1.3	4
Female	36-40	59	160	23	12.4	55.6	11	43.2	1.3	3.4
Female	41-45	NA	172.72	NA	10.9	35.7	7.2	24.9	3.7	3.3
Female	26-30	81.6	173	27.4	7.9	10.2	7.2	2.3	0.7	0.1
Male	31-35	90.6	NA	NA	5.3	30.1	4.5	24.8	0.8	2.9
Female	41-45	58.89	165.1	21.60465859	4.2	19	2.2	14.9	2	2.3
Male	26-30	102.1	185	29.7	11.97	43.49	7.22	31.52	4.75	2.35
Female	26-30	54.4	157	21.9	7.5	14.75	2.1	7.25	5.4	2.35
Female	31-35	72.6	164	27	5.5	18.8	2.2	13.3	3.3	13.9
Female	26-30	61.2	162.5	23.17633136	12.85981524	57.59027561	12.82118387	44.73046037	0.038631372	9.16776535
Female	21-25	52.2	154.9	21.75542979	7.197563214	34.57101491	6.340351087	27.3734517	0.857212128	2.854582739
Male	21-25	88.5	192	24.00716146	11.06481956	34.66342741	9.959933277	23.59860786	1.104886281	8.779842999
Female	21-25	57.2	155	23.80853278	5.819256649	10.01710528	3.586179009	4.197848628	2.23307764	3.102526609
Female	26-30	57	165	20.93663912	6.437469501	21.50912934	4.798731083	15.07165984	1.638738418	6.917599287
Male	21-25	54.4	175.3	17.70251893	3.277231596	15.63994435	2.400352925	12.36271275	0.876878672	1.703757771
Male	21-25	104.3	177.8	32.99292313	6.772842502	35.36514357	5.926493431	28.59230106	0.846349072	2.958949249
Female	16-20	52.3	165	19.21028466	6.248290745	27.7843135	5.980927734	21.53602275	0.267363011	3.328678961
Female	21-25	83.9	175.3	27.30223048	6.807019535	41.96254466	6.43603892	35.15552512	0.370980615	2.406064475
Female	26-30	54.5	170.18	18.81825996	3.136457793	17.13497226	2.306063214	13.99851447	0.830394579	2.027359692
Female	31-35	77.1	162.6	29.16173073	4.536795956	27.04789786	3.498005431	22.51110191	1.038790525	2.077125259
Female	21-25	52.2	170.2	18.01985913	6.066927824	28.23775658	5.87948353	22.17082875	0.187444294	4.211325111
Female	31-35	111.13	179.8	34.37573079	4.065259979	22.77952476	3.986025838	18.71426478	0.079234141	4.197235332
Female	26-30	56.8	160	22.1875	14.24200298	64.55888971	9.186412294	5.031688674	5.055590682	5.050615821
Female	26-30	45.36	162.56	17.16507339	5.869960358	9.227029814	5.709294999	3.357069456	0.160665359	6.927464152
Female	26-30	60.3	170.2	20.81604416	3.526839454	14.49087234	3.231783153	10.96403289	0.295056301	2.109447702
Male	26-30	83.9	182.9	25.08040527	9.566868707	38.41156165	6.204254507	28.84469294	3.3626142	0.594100122
Male	36-40	113.398	193.04	30.43061834	7.143864024	43.89388587	6.950590294	36.75002184	0.19327373	3.684176125
Female	21-25	61.2	157.5	24.67120181	4.573672497	32.5463455	3.934437072	27.972673	0.639235424	2.556446305
Female	21-25	82	168	29.05328798	13.20877313	66.3647617	10.84509087	53.15598857	2.363682255	6.568916165
Male	26-30	84.1	175.26	27.37980691	14.11678779	52.02496032	13.32101518	37.90817253	0.795772612	6.131423743
Female	21-25	74.8	165.1	27.441475	9.417371389	50.50421835	9.101710882	41.08684697	0.315660507	5.467843996
Female	21-25	68	177.8	21.5102471	5.806196172	18.39697672	5.564524672	12.59078055	0.2416715	5.803278923
Female	21-25	77.1	175.3	25.08941562	9.048721626	51.49882107	8.298427574	42.45009944	0.750294053	5.918388888
Female	26-30	75	167.6	26.70012133	8.223278121	25.43621472	7.488361562	17.21293659	0.734916559	2.45179646
Female	21-25	61.2	157.5	24.67120181	5.965905744	20.75445698	4.012099539	14.78855123	1.953806206	10.04658417
Female	21-25	63.5	165.1	23.29590458	8.972439326	17.56989137	8.038019678	8.597452042	0.934419647	4.796843744
Female	21-25	77.11	139.7	39.51098811	9.356876367	51.75971281	8.891194639	42.40283645	0.465681728	3.760225942
Female	21-25	75	167.64	26.6873812	9.915219476	45.13674171	7.087370328	35.22152224	2.827849148	2.490093077
Female	21-25	56.8	162.56	21.49418361	5.725247534	15.64697123	4.546212506	9.921723696	1.179035028	2.04396944
Female	21-25	68.2	172.72	22.86120489	11.09197961	16.11251462	9.964031832	5.020535013	1.127947777	0.121131427
Female	21-25	60	162.6	22.69395388	3.795488586	10.96438639	3.576521499	7.168897805	0.218967087	5.993266889
Female	26-30	61.2	170.2	21.12673139	13.16527444	14.00586968	11.90153749	0.840595237	1.26373695	2.760564405
Female	21-25	80.9	172.72	27.11835008	11.25158642	27.22136489	10.09533679	15.96977848	1.156249628	4.627919177
Female	21-25	54.5	165	20	4.907200599	25.72669056	4.67932017	20.81948996	0.22788043	2.321963544
Female	16-20	128	166	46.5	3.198517819	15.11640379	3.048941303	11.91788597	0.149576516	6.089333678
Female	21-25	65.8	157.5	26.52557319	1.62373893	4.557300286	1.371513143	2.933561356	0.252225788	2.600300498
Male	21-25	90.9	175.26	29.6	11.55635366	23.88818457	10.77318751	12.33183092	0.783166145	4.063418996
Male	21-25	96	178	30.3	15.97657665	29.55343269	14.61221247	13.57685605	1.364364175	7.737588868
Male	51-55	106.6	191	29.2	4.925004506	31.55254544	4.313146769	26.62754093	0.611857736	0.480656884
Male	26-30	62.1	167.6	22.1	18.01534407	28.73358357	14.81839955	10.7182395	3.196944516	10.96240168
Male	21-25	77	178	24.30248706	5.594081433	20.69230062	3.162905245	15.09821919	2.431176188	1.931140392
Female	36-40	77.1	165.1	28.28526367	7.104748924	37.30789661	6.111766923	30.20314768	0.992982001	3.615276053
Female	41-45	62.6	165	23	9.6	34.5	8	24.9	1.6	2.2
Female	21-25	59	157	23.8	17.6	85.3	16.2	67.7	1.4	4.9
Male	26-30	88.5	185	25.7	46.3	321.2	37	274.9	9.3	13.3
Female	46-50	68	178	21.5	12	58.6	11.9	46.6	0.1	5.6
Female	21-25	56.7	165	20.8	10.9	40.8	0	29.8	11	5.5
Female	21-25	54.4	160	21.3	7.3	13.3	1.2	5.9	6.1	2.8
Male	26-30	120.2	183	35.9	9.9	41.1	6.8	31.2	3.2	2.7
Female	21-25	61.2	165	22.5	4.1	21.1	2.6	17	1.5	2.4
Female	26-30	63.5	170	21.9	6.6	26.2	1.6	19.6	5	0.6
Female	26-30	63.5	168	22.6	5.5	32.7	3.5	27.2	2	3.2
Female	21-25	63.5	173	21.3	9.5	47.6	3.6	38.2	5.9	3
Female	36-40	52.2	157	21	9.241181573	52.67316311	8.448026796	43.43198154	0.793154777	3.07410339
Female	21-25	54.4	152	23.4	17.4	58.6	0.7	41.2	16.7	4.8
Female	26-30	54.4	165	20	3.1	14.3	-0.3	11.2	3.4	1.5
Female	21-25	61.2	168	21.8	8.1	13	0	4.9	8.1	4
Female	21-25	49.9	165	18.3	6.4	37.5	4.9	31.1	1.5	5.8
Female	21-25	68	175	22.2	6.89	34.73	6.12	27.84	0.77	0.08
Male	26-30	58.1	175	18.9	4.79	22.07	4.59	17.28	0.2	1.73
Female	21-25	NA	NA	NA	9.0500828	55.5524172	6.906677541	46.50233439	2.14340526	6.616650841
Male	26-30	NA	NA	NA	7	33.8	0.1	26.9	6.9	2.3
Female	31-35	61.2	170	21.1	7.4	34.4	4.1	27	3.3	1.2
Female	21-25	70.3	163	26.6	6.8	29.3	4.4	22.5	2.4	2.5
Female	36-40	NA	NA	NA	3.159537751	17.0163069	3.086656482	13.85676915	0.072881269	5.555831134
Female	26-30	127	173	42.6	7.1	36	5.6	29	1.4	2.5
Female	26-30	56.2	157	22.7	7.6	50.6	5.9	43	1.7	2.4
Female	26-30	55.8	163	21.1	12.2	68.6	11.7	56.4	0.5	3.3
Female	26-30	81.6	157	32.9	6.7	43	5.8	36.3	0.8	1.9
Female	26-30	85.3	170	29.4	11.7	66.5	10.9	54.8	0.8	6.7
Female	26-30	68	178	21.5	12.4	67.9	11.1	55.5	1.3	4
Female	31-35	48.5	160	19	4.3	27.27	4.1	22.96	0.2	2.55
Female	26-30	81.6	168	29.1	12.1	82	10.1	69.9	2	3
Female	31-35	65.8	170	22.7	8.714075787	51.25159941	8.590536721	42.53752363	0.123539066	2.851025374
Male	21-25	93	178	29.4	3.1	18.85	2.41	15.74	0.69	1.59
Female	NA	NA	NA	NA	7.866272973	58.06666956	6.385642024	50.20039659	1.480630949	4.506299489
Female	31-35	61.2	157	24.7	13.5	109	13	95.5	0.5	4.4
Female	21-25	59.9	NA	NA	13.1	63	12.5	50	0.6	5.5
Female	21-25	54.4	168	19.4	7.1	24.5	6.5	17.4	0.6	6.4
Male	21-25	115.7	178	36.6	9	64.9	8.1	55.9	0.8	5.3
Female	31-35	61.2	163	23.2	5.78	16.08	4.71	10.3	1.08	5.61
Male	26-30	79	180	24.4	7.4	36.6	6.1	29.2	1.3	2.1
Female	21-25	65.8	165	24.1	5.99	17.38	5.31	11.39	0.68	1.25
Female	21-25	68	165	25	5.7	30	5.1	24.3	0.5	2.1
Female	36-40	59	160	23	13.9	44.9	13	30.9	0.9	5.1
Female	41-45	70.30676	172.72	23.56740829	4.587432129	22.24226576	4.574108101	17.65483363	0.013324028	2.596589367
Female	21-25	72.6	157	29.3	9.5	52	8.8	42.6	0.6	5.1
Female	21-25	90.7	165	33.3	10.9	35.7	9.8	24.8	1.1	4.8
Male	26-30	NA	NA	NA	6	32.7	5.1	26.8	0.9	1.6
Female	21-25	55.8	163	21.1	7.874860031	28.15990339	6.474076935	20.28504336	1.400783096	6.321149231
Male	26-30	83.9	188	23.8	9	41	6.3	32	2.7	6.6
Female	31-35	131.5	173	44.1	6.8	32.5	5.9	25.7	0.9	1.3
Female	16-20	61.2	168	21.8	10.3	56.2	9.9	45.9	0.4	2
Female	21-25	65.8	175	21.4	12.30991364	19.63029884	9.957934349	7.3203852	2.351979292	10.24794984
Female	36-40	79.4	160	31	8.3	29.1	7.6	20.8	0.6	5.7
Female	31-35	77.1	170	26.6	1.3	5.6	0.8	4.2	0.5	0.9
Female	26-30	61.2	165	22.5	8.8	14.5	7.9	5.7	0.9	1.9
Female	31-35	74.8	170	25.8	8.4	24	4.9	15.7	3.5	3.9
Female	31-35	59	157	23.8	10.08	61.5	9.62	51.42	0.46	5.85
Female	21-25	79.4	168	28.2	4.07	17.18	3.09	13.11	0.98	2.83
Female	21-25	63.5	160	24.8	7.1	49.1	6.9	42	0.2	4.2
Female	NA	NA	NA	NA	13.03990772	26.63300154	8.345749324	13.59309383	4.694158395	5.335110386
Female	26-30	57.2	163	21.6	9.8	26.6	8	16.8	1.8	3.6
Female	26-30	70.8	168	25.2	9.5	64.7	9.24	55.2	0.26	2.6
Female	21-25	59	163	22.3	2.9	9.7	2.8	6.8	0.1	1.3
Male	21-25	65.8	173	22	5.4	24.1	4.9	18.7	0.5	2.1
Female	26-30	49.9	168	17.8	8.5	48.5	7.6	40	1	2.9
Female	21-25	59	157	23.8	8.7	42	8.6	33.3	0.1	2.5
Female	26-30	52.2	170	18	8.69	26.5	7.98	17.81	0.71	3.57
Male	21-25	88.5	183	26.4	9.05	36.33	8.59	27.28	0.46	6.71
Female	26-30	NA	NA	NA	6.4087134	34.37093418	6.135407747	27.96222078	0.273305653	4.032737779
Female	26-30	73.9	160	28.9	9.8	39.1	9	29.2	0.9	5.1
Female	21-25	65.77084	172.72	22.04693034	9.843209928	31.11116075	7.874999984	21.26795083	1.968209944	2.599803615
Female	21-25	54.4	160	21.3	14.8	25.3	8.9	10.4	6	13.8
Female	26-30	59	170	20.4	13.3	65.68	12.54	52.38	0.77	3.77
Female	21-25	56.7	155	23.6	1.48	22.25	1.21	20.77	0.27	1.35
Female	31-35	62.1	163	23.5	11.14	54.29	9.65	43.15	1.49	6.66
Female	21-25	62.6	165	23	18.3	53.2	8.2	34.9	10	8
Female	56-60	63.5	163	24	4	30.9	3.7	26.9	0.3	2.6
Female	31-35	59	175	19.2	8.47	43.26	8.35	34.79	0.11	5.74
Female	26-30	90.7	168	32.3	6.45	14.85	5.82	8.4	0.64	1.42
Male	21-25	81.6	191	22.5	12.52	56.67	10.5	44.15	2.02	3.45
Female	21-25	70.3	175	22.9	9.6	22.8	7.7	13.3	1.9	6.2
Female	26-30	77.1	163	29.2	22.8	41.9	8.6	19.1	14.2	4.3
Female	21-25	52.2	157	21	6.1	32.6	5.1	26.5	1	2.1
